# Supplementary material for: DisGeNet: a disease-centric interaction database among diseases and various associated genes
Source: Database (Oxford). 2025 Jan 11;2025:baae122. doi: 10.1093/database/baae122 (PMC11724190; doi:10.1093/database/baae122)
Supplement: baae122_Supp [file baae122_supp.zip]

Archive with 3 entries (2 files):
- baae122_Supp/
- baae122_Supp/Supplementary File.doc
- baae122_Supp/Supplementary Tables.doc
